# Supplementary material for: Influence of Heparan Sulfate Proteoglycans and Factor X on species D Human Adenovirus Uptake and Transduction
Source: Viruses. 2022 Dec 24;15(1):55. doi: 10.3390/v15010055 (PMC9866072; doi:10.3390/v15010055)
Supplement: Supplementary file 1 [file viruses-15-00055-s001.zip]

Archive with 1 entries (1 files):
- viruses-2100394-supplementary.pdf
